# Supplementary material for: Long-Term Regulation of IL-17 Expression in Pacific Oyster Hemocytes by mGluR5 Through the Phosphoinositide Pathway
Source: Cells. 2025 Mar 14;14(6):438. doi: 10.3390/cells14060438 (PMC11941601; doi:10.3390/cells14060438)
Supplement: Supplementary file 1 [file cells-14-00438-s001.zip]

Archive with 1 entries (1 files):
- cells-3362092-supplementary.pdf
